# Supplementary material for: Novel Virus Air Sampler Based on Electrostatic Precipitation and Air Sampling of SARS-CoV-2
Source: Microorganisms. 2023 Apr 4;11(4):944. doi: 10.3390/microorganisms11040944 (PMC10143856; doi:10.3390/microorganisms11040944)
Supplement: Supplementary file 1 [file microorganisms-11-00944-s001.zip]

Archive with 1 entries (1 files):
- microorganisms-2267785-supplementary.pdf
